# Supplementary material for: Bioactive Hydrolysates from Chlorella vulgaris: Optimal Process and Bioactive Properties
Source: Molecules. 2022 Apr 13;27(8):2505. doi: 10.3390/molecules27082505 (PMC9026812; doi:10.3390/molecules27082505)
Supplement: Supplementary file 1 [file molecules-27-02505-s001.zip]

Archive with 1 entries (1 files):
- molecules-1665560-supplementary.pdf
